# Supplementary material for: Whole-genome sequencing reveals three follicular lymphoma subtypes with distinct cell of origin and patient outcomes
Source: Cell Rep Med. 2025 Aug 7;6(8):102278. doi: 10.1016/j.xcrm.2025.102278 (PMC12432372; doi:10.1016/j.xcrm.2025.102278)
Supplement: Table S1. Clinical characteristics of patients with FL and sequencing performance of WGS in our cohort [file mmc2.xlsx]

## Sheet: Sheet1
Table S1. Clinical characteristics of FL patients and sequencing performance of whole-genome sequencing, related to Figures 1 and 5.
Patient ID	paireded/tumor-only	RNAseq	Stage	Gender	Age	Mutation/MB	No. of SMGs	No. of kataegis	Genetic clusters (NMF)	cFL or dFL (Dreval et al.)	AIC (Crouch et al.)	AIC (Shelton et al.)	AIC (our 127 genetic features)	Tumor ID	Clean_Reads	GC(%)_of_fq1	GC(%)_of_fq2	Q20(%)_of_fq1	Q20(%)_of_fq2	Q30(%)_of_fq1	Q30(%)_of_fq2	Mapping_rate	Average_depth	Coverage(1X)	Coverage(4X)	Coverage(10X)	Coverage(20X)
Case-192	WGS paired	RNAseq	IVB	Male	49	1.55333	3	1	3	cFL	C1	C3	C4	case-192T	1271606104	41.5981	41.7463	98.4144	96.4019	93.8563	89.0481	0.9978	37.229	0.993056	0.987893	0.969829	0.913803
Case-193	WGS paired	RNAseq	IVA	Male	51	0.808	6	2	2	cFL	C1	C2	C1	case-193T	1446117304	40.915	41.0613	98.6637	94.8025	93.9762	86.7738	0.9979	42.378	0.993843	0.991419	0.985453	0.958006
Case-194	WGS paired	RNAseq	IIIA	Male	74	1.53333	4	5	3	dFL	C1	C3	C2	case-194T	1053283036	41.6262	41.8088	97.96	96.2525	92.7638	88.0438	0.9969	30.763	0.992636	0.986235	0.961973	0.854711
Case-195	WGS paired	RNAseq	IIIA	Male	40	2.65633	6	4	2	dFL	C3	C2	C1	case-195T	1064385582	41.3537	41.4913	98.3675	97	93.1825	89.2188	0.9981	31.709	0.993314	0.989009	0.972903	0.885395
Case-197	WGS paired	RNAseq	IV	Female	40	7.53667	10	16	1	dFL	C1	C5	C4	case-197T	1278846294	41.8162	41.9194	98.095	95.8069	92.7562	87.1988	0.9966	36.444	0.986602	0.981816	0.966899	0.899213
Case-198	WGS paired	RNAseq	IIIA	Female	60	4.96233	4	7	3	dFL	C1	C3	C4	case-198T	951088962	41.8425	41.995	98.21	96.355	92.1188	87.41	0.9984	28.655	0.985926	0.97916	0.952658	0.810941
Case-199	WGS paired	RNAseq	IVB	Male	52	2.38867	6	6	2	dFL	C3	C2	C1	case-199T	1211771402	41.1013	41.2125	98.64	96.7387	94.2375	88.8413	0.9974	36.466	0.993561	0.990559	0.981565	0.929746
Case-200	WGS paired	NA	IVB	Female	57	1.28467	4	3	2	cFL	C1	C1	C2	case-200T	1315421776	41.4787	41.6156	98.2269	96.2594	92.7562	87.6256	0.9977	38.677	0.98684	0.983364	0.97556	0.942555
Case-201	WGS paired	RNAseq	IIIA	Female	64	3.66933	10	7	2	dFL	C1	C4	C1	case-201T	1470973332	41.4775	41.6975	98.4525	96.6	93.605	88.4425	0.9976	44.264	0.98655	0.982421	0.972332	0.940356
Case-202	WGS paired	RNAseq	IVB	Male	48	0.793	3	3	2	cFL	C1	C2	C2	case-202T	1204968610	41.5162	41.6037	98.535	97.1238	93.5662	89.4275	0.9984	35.726	0.993593	0.990283	0.979341	0.921542
Case-203	WGS paired	RNAseq	IVBXE	Male	38	2.629	12	11	2	dFL	C2	C4	C1	case-203T	1336630140	41.0513	41.1825	98.295	96.9437	92.505	88.9237	0.9982	39.863	0.993029	0.989357	0.979506	0.934243
Case-204	WGS paired	RNAseq	IVA	Male	48	2.937	5	4	1	dFL	C1	C5	C2	case-204T	1630538764	40.9312	41.055	97.6825	96.4712	91.6088	88.695	0.9986	48.126	0.99388	0.991639	0.986874	0.970627
Case-205	WGS paired	RNAseq	IIA	Male	48	9.39833	11	10	1	dFL	C1	C3	C3	case-205T	1514512118	41.445	41.615	98.4562	96.555	93.135	88.4437	0.9982	44.88	0.993391	0.990399	0.982838	0.953526
Case-206	WGS paired	RNAseq	IIIA	Female	35	1.15333	6	3	2	cFL	C3	C2	C2	case-206T	1089703810	41.3438	41.4975	98.3012	96.4488	92.4313	87.6663	0.9983	32.405	0.985667	0.979815	0.962063	0.881505
Case-207	WGS paired	RNAseq	IVEA	Female	56	7.144	22	39	2	dFL	C2	C4	C1	case-207T	1142923010	41.5938	41.7875	97.8088	94.5975	91.48	84.0325	0.9964	33.186	0.986621	0.982024	0.968347	0.900121
Case-208	WGS paired	NA	IIIA	Male	27	1.17533	7	2	2	cFL	C3	C2	C2	case-208T	1503856714	41.37	41.5337	98.16	96.8725	93.185	89.72	0.9968	44.151	0.993245	0.989807	0.980894	0.94694
Case-209	WGS paired	RNAseq	IIA	Female	46	3.19	15	12	1	dFL	C2	C5	C3	case-209T	992836358	41.9038	42.0712	98.1125	95.22	92.2775	85.4325	0.9959	28.951	0.985988	0.97887	0.953705	0.833957
Case-210	WGS paired	RNAseq	IIIBX	Male	55	0.791	5	0	2	cFL	C1	C2	C2	case-210T	1442591944	41.7287	41.815	98.3263	97.1088	92.9737	89.5537	0.998	42.363	0.993389	0.989999	0.980825	0.947181
Case-211	WGS paired	RNAseq	IIA	Male	44	2.69433	7	6	3	dFL	C1	C3	C4	case-211T	1548179532	42.1962	42.3925	98.4587	96.9325	93.6213	89.6088	0.9978	45.023	0.993953	0.99181	0.985122	0.95201
Case-212	WGS tumor-only	NA	IVAE	Female	48	5.041	6	6	2	dFL	C1	C1	C1	case-212T	1516658984	41.0412	41.1487	98.7188	97.4488	94.5238	91.1175	0.9989	45.665	0.987097	0.984172	0.979228	0.965957
Case-229	WGS tumor-only	RNAseq	Ⅳ	Female	70	10.9673	15	8	1	dFL	C1	C5	C3	case-229T	1254301802	40.7163	40.7925	97.7288	95.28	91.2275	86.145	0.9977	36.071	0.98729	0.984742	0.980211	0.964651
Case-230	WGS tumor-only	RNAseq	Ⅳ	Female	31	5.278	7	4	1	dFL	C1	C5	C3	case-230T	1369323918	40.7075	40.79	98.7237	97.1025	94.4613	90.1112	0.9982	40.49	0.987133	0.984461	0.980218	0.968833
Case-231	WGS tumor-only	RNAseq	ⅣBX	Male	37	5.42033	9	5	2	cFL	C1	C4	C1	case-231T	1584830470	40.9612	41.0825	97.9025	96.84	91.2613	89.0575	0.9985	44.331	0.994122	0.992576	0.989214	0.973995
Case-233	WGS tumor-only	RNAseq	NA	Female	44	3.61233	2	3	3	cFL	C1	C1	C2	case-233T	1432657422	40.6112	40.6512	97.9988	97.4688	93.24	91.2062	0.9968	40.874	0.987527	0.98525	0.981588	0.970048
Case-235	WGS tumor-only	RNAseq	ⅣS	Female	72	7.091	9	5	2	dFL	C3	C4	C2	case-235T	1291729136	41.0125	41.1388	98.5975	97.185	93.4313	89.8912	0.9986	36.696	0.987208	0.984743	0.980661	0.96638
Case-236	WGS tumor-only	RNAseq	IA	Female	51	4.019	5	1	1	cFL	C1	C3	C2	case-236T	1306401322	41.0875	41.115	97.9225	97.43	93.0113	91.1213	0.9967	37.454	0.987378	0.984961	0.981042	0.967213
Case-237	WGS tumor-only	RNAseq	Ⅲ	Female	46	4.89667	7	3	2	cFL	C3	C1	C2	case-237T	1169129828	40.9338	41.1981	98.4794	95.3006	93.91	86.9319	0.996	31.809	0.987569	0.985035	0.98046	0.961006
Case-238	WGS tumor-only	RNAseq	Ⅳ	Male	55	10.4287	7	5	3	dFL	C3	C2	C4	case-238T	1408462166	40.3675	40.4888	98.5725	97.2163	93.26	89.8325	0.9987	40.372	0.993802	0.991714	0.984942	0.959366
Case-239	WGS tumor-only	NA	Ⅱ	Female	67	6.09567	9	6	1	dFL	C1	C5	C3	case-239T	1549465184	40.6275	40.6763	97.7537	96.5563	91.59	88.8787	0.9988	44.895	0.987188	0.984652	0.980878	0.971062
Case-240	WGS tumor-only	NA	NA	Male	65	5.79233	7	6	2	dFL	C1	C2	C2	case-240T	1439467544	41.22	41.3212	97.9838	96.62	92.33	89.0738	0.9988	41.017	0.993752	0.990408	0.980709	0.957346
Case-241	WGS tumor-only	NA	ⅢS	Female	66	6.66633	9	6	1	dFL	C1	C5	C2	case-241T	1162849040	41.1125	41.2287	97.645	96.5738	92.145	89.1813	0.9961	32.953	0.987212	0.984259	0.979145	0.958048
Case-242	WGS tumor-only	RNAseq	IVE	Male	50	3.189	6	0	2	dFL	C1	C2	C2	case-242T	1639748346	41.0562	41.0938	97.7987	96.3263	91.7375	88.3588	0.9983	46.981	0.994167	0.992659	0.989465	0.978209
Case-243	WGS tumor-only	RNAseq	NA	Male	66	4.57933	6	4	3	dFL	C1	C3	C4	case-243T	1262140042	41.0037	41.0712	97.895	97.2675	92.9125	90.7412	0.9966	36.149	0.993774	0.991622	0.986365	0.947592
Case-244	WGS tumor-only	NA	IIIS	Male	62	4.41933	8	6	2	dFL	C1	C4	C1	case-244T	1508077930	41.0087	41.0975	97.9188	96.8263	91.1925	88.7763	0.9987	43.79	0.99387	0.99211	0.988481	0.971817
Case-245	WGS tumor-only	RNAseq	IIIA	Male	52	11.1617	11	74	2	dFL	C3	C4	C1	case-245T	1394155642	40.4213	40.5637	98.5212	97.0162	93.04	89.2113	0.9986	40.079	0.993858	0.992125	0.988557	0.974716
Case-246	WGS tumor-only	RNAseq	ⅢA	Male	67	4.216	4	3	2	dFL	C1	C3	C2	case-246T	1487837434	40.8462	40.915	98.7375	97.38	94.8925	91.0175	0.9984	40.803	0.993872	0.991983	0.987647	0.964349
Case-247	WGS tumor-only	RNAseq	NA	Female	62	6.80367	12	11	2	dFL	C2	C4	C1	case-247T	1402227096	41.7112	41.7587	98.1275	96.9225	92.835	89.39	0.9927	39.834	0.987517	0.985446	0.982017	0.970446
Case-138	WGS paired	RNAseq	IV	Female	31	3.873	7	3	1	dFL	C1	C5	C3	case-138T	2505673446	40.6019	40.7687	97.4856	96.1375	91.1069	87.9031	0.9985	72.129	0.991087	0.986035	0.983153	0.977987
Case-140	WGS paired	RNAseq	IV	Female	50	2.297	5	2	2	cFL	C1	C2	C1	case-140T	3647574126	40.9188	40.9904	98.2129	97.1567	92.6375	89.5183	0.9987	104.62	0.988166	0.986587	0.984706	0.981552
Case-141	WGS paired	RNAseq	III	Male	54	3.294	6	8	2	dFL	C1	C4	C1	case-141T	1289302566	40.3025	40.3937	98.0938	97.2175	91.9625	89.9175	0.9988	38.207	0.993264	0.99035	0.98408	0.946934
Case-518	WGS tumor-only	RNAseq	III	Male	37	3.94133	6	4	2	dFL	C1	C3	C2	case-518T	2463264148	40.9969	41.2769	97.3344	95.1594	90.94	86.0981	0.9972	70.226	0.99417	0.992464	0.989094	0.980436
Case-143	WGS paired	RNAseq	II	Male	37	1.24833	4	1	2	cFL	C1	C2	C2	case-143T	1350021634	40.4475	40.4787	97.525	96.7013	90.5088	87.35	0.9989	29.832	0.993138	0.988864	0.973759	0.888425
Case-519	WGS tumor-only	RNAseq	IIIA	Male	26	3.788	3	4	1	dFL	C1	C3	C4	case-519T	1466390690	40.9475	41.0312	98.2338	96.6813	92.72	88.8225	0.9989	42.644	0.993844	0.991153	0.983484	0.94956
Case-520	WGS tumor-only	RNAseq	III	Male	57	3.55567	4	7	3	dFL	C1	C2	C2	case-520T	1396652998	40.3375	40.4412	98.2875	96.7338	92.9163	88.9788	0.9992	40.96	0.993402	0.990238	0.980968	0.945486
Case-521	WGS tumor-only	RNAseq	NA	Male	46	6.281	7	4	3	dFL	C1	C3	C4	case-521T	3671787756	40.7129	40.8175	97.0162	95.285	90.2608	86.1942	0.9973	102.86	0.994416	0.993366	0.991564	0.987979
Case-145	WGS tumor-only	RNAseq	IV	Male	24	8.54867	13	5	1	dFL	C1	C5	C3	case-145T	2498982318	40.9188	40.9913	97.8294	96.5519	92.13	89.06	0.9969	70.103	0.994219	0.992931	0.990667	0.985609
Case-146	WGS tumor-only	RNAseq	IV	Male	66	3.88333	5	5	2	dFL	C1	C2	C2	case-146T	1883699152	41.2413	41.3506	96.4363	94.6281	88.9137	85.3444	0.9967	50.855	0.994241	0.992797	0.989738	0.980647
Case-147	WGS tumor-only	RNAseq	III	Male	42	5.45167	3	2	3	cFL	C1	C3	C4	case-147T	936261936	41.0337	41.4763	98.21	93.415	92.635	82.6637	0.9952	25.092	0.994011	0.991649	0.979801	0.85711
Case-522	WGS tumor-only	RNAseq	NA	Female	43	4.16767	6	2	1	cFL	C1	C1	C2	case-522T	2631058384	40.2281	40.4181	97.9775	96.3462	92.4781	88.455	0.998	75.088	0.987598	0.985311	0.982262	0.975981
Case-148	WGS tumor-only	RNAseq	III	Female	31	6.074	10	12	1	dFL	C1	C5	C3	case-148T	2644062742	40.7381	40.8563	97.7987	96.1644	91.2669	87.5713	0.9984	77.68	0.987735	0.985568	0.982895	0.978239
Case-149	WGS tumor-only	RNAseq	I	Male	38	7.798	19	9	1	dFL	C2	C4	C3	case-149T	2420176126	40.8588	40.9969	97.7719	96.1356	92.0138	88.0056	0.9972	68.463	0.994368	0.993282	0.991212	0.985906
Case-150	WGS tumor-only	RNAseq	IV	Female	49	6.644	5	1	3	dFL	C1	C3	C4	case-150T	2210286954	40.2563	40.4794	97.7987	95.7356	91.5456	86.6219	0.9982	64.783	0.987313	0.984888	0.981417	0.973103
Case-523	WGS tumor-only	RNAseq	NA	Male	31	11.5533	19	15	1	dFL	C2	C4	C3	case-523T	1052680430	40.7687	40.9175	97.5787	95.4075	90.8175	85.9587	0.9982	30.587	0.992828	0.987095	0.965196	0.862034
Case-151	WGS tumor-only	NA	III	Male	58	7.316	13	9	3	dFL	C2	C5	C4	case-151T	2461484534	40.8438	40.9075	98.0881	96.5438	92.8325	88.8744	0.9968	70.783	0.994025	0.992471	0.989726	0.983964
Case-152	WGS tumor-only	NA	I	Female	39	8.191	17	10	2	dFL	C2	C4	C1	case-152T	3727657062	40.7204	40.9896	98.11	95.3912	92.6171	86.3642	0.9969	106.97	0.988233	0.986307	0.984277	0.981049
Case-524	WGS tumor-only	RNAseq	IIIA	Female	62	4.616	6	3	1	dFL	C1	C5	C3	case-524T	2343874368	41.0913	41.3025	97.695	95.9231	92.0569	88.0687	0.9975	67.7	0.987605	0.984899	0.98064	0.971366
Case-153	WGS tumor-only	RNAseq	IV	Male	73	5.31467	8	5	2	cFL	C1	C1	C1	case-153T	2548274624	40.3175	40.4294	98.4831	97.2131	93.985	90.7106	0.998	71.883	0.994313	0.993117	0.990804	0.98528
Case-525	WGS tumor-only	NA	III	Female	35	3.68533	2	3	2	dFL	C1	C3	C2	case-525T	1182400420	40.4175	40.4787	98.3075	96.555	92.9175	88.5875	0.9989	34.992	0.986658	0.982384	0.971132	0.92678
Case-526	WGS tumor-only	RNAseq	III	Male	39	3.74967	5	2	1	dFL	C1	C3	C2	case-526T	2491012752	40.475	40.6375	98.57	96.8006	93.3556	88.7444	0.9988	72.743	0.994028	0.992442	0.989641	0.98274
Case-154	WGS tumor-only	NA	III	Male	63	3.933	5	3	2	dFL	C1	C2	C2	case-154T	2447674102	40.7587	40.8419	97.6863	95.8875	91.875	87.5631	0.9961	68.358	0.994282	0.993001	0.990646	0.985031
Case-527	WGS tumor-only	NA	IIIA	Male	51	4.82167	3	4	2	cFL	C1	C3	C2	case-527T	1139690434	41.0463	41.1725	97.4163	95.2812	90.5563	85.89	0.9979	31.908	0.98652	0.981384	0.967286	0.911936
Case-528	WGS tumor-only	RNAseq	IVA	Male	70	6.793	13	14	1	dFL	C1	C5	C1	case-528T	3305182120	40.73	40.8458	97.2692	95.7179	90.1742	86.4921	0.9982	92.726	0.994212	0.992803	0.99051	0.985286
Case-529	WGS tumor-only	RNAseq	III	Male	50	15.6663	12	11	1	dFL	C1	C5	C4	case-529T	4134643562	40.0242	40.1283	98.1183	96.6271	92.3733	88.5846	0.9987	119.05	0.994424	0.993488	0.991941	0.989149
Case-155	WGS tumor-only	RNAseq	III	Male	81	10.718	16	4	1	dFL	C1	C2	C2	case-155T	5755762724	40.56	40.6322	97.9753	96.8075	92.4862	89.4984	0.9979	159.58	0.994626	0.99398	0.993096	0.991642
Case-80	WGS paired	RNAseq	III	Female	47	0.965	0	0	3	cFL	C1	C3	C2	case-80T	675171874	40.6812	40.5613	96.5113	91.5463	91.9762	82.9087	0.9999	24.373	0.993159	0.989852	0.973841	0.838534
Case-72	WGS paired	RNAseq	I	Male	60	1.89367	7	2	2	cFL	C1	C2	C2	case-72T	815316210	40.8362	40.735	96.5138	91.71	91.9912	83.1737	0.9999	28.915	0.986312	0.983391	0.977785	0.934071
Case-69	WGS paired	RNAseq	II	Male	41	2.52933	11	4	2	dFL	C2	C4	C1	case-69T	752399142	40.25	40.4888	93.2362	90.5463	86.195	81.0863	0.9999	26.855	0.986288	0.983408	0.976705	0.915339
Case-74	WGS paired	RNAseq	III	Female	66	1.76833	5	3	2	dFL	C1	C2	C2	case-74T	724152236	40.8438	40.8687	96.5012	91.65	91.9387	82.8762	0.9999	26.305	0.992921	0.989739	0.977254	0.870591
Case-67	WGS paired	RNAseq	IV	Male	74	3.219	9	6	2	dFL	C1	C2	C1	case-67T	1210926526	40.038	40.2487	93.5293	88.914	86.618	78.1593	0.9996	44.621	0.986754	0.984421	0.981402	0.972532
Case-73	WGS paired	RNAseq	III	Male	53	1.842	5	5	2	cFL	C3	C2	C2	case-73T	1443900452	40.6867	40.7687	96.644	90.2673	92.2553	80.5147	0.9996	54.131	0.986956	0.984924	0.982551	0.977993
Case-66	WGS paired	RNAseq	III	Female	57	3.25767	3	6	3	dFL	C1	C3	C4	case-66T	1480382224	40.646	40.6973	96.5847	89.6373	92.1293	79.5407	0.9996	54.761	0.994155	0.99283	0.990565	0.98338
Case-62	WGS paired	RNAseq	II	Female	71	4.156	10	12	2	dFL	C2	C4	C1	case-62T	1436352748	40.5747	40.6347	96.5807	89.5673	92.116	79.3327	0.9996	53.13	0.994051	0.992692	0.990057	0.980336
Case-156	WGS tumor-only	RNAseq	III	Male	68	6.02067	9	7	2	dFL	C1	C3	C1	case-156T	1440207596	41.4575	41.5737	98.655	97.3025	93.7488	90.3187	0.9986	38.554	0.994175	0.992747	0.989292	0.961258
Case-76	WGS paired	RNAseq	IV	Male	62	1.59833	3	5	2	cFL	C3	C2	C4	case-76T	803996670	40.0617	40.345	90.1617	86.475	80.15	74.31	0.9999	25.461	0.986922	0.984113	0.975721	0.896573
Case-75	WGS paired	RNAseq	I	Female	62	2.01367	4	4	2	cFL	C1	C3	C2	case-75T	826707762	41.31	41.3517	93.4217	87.8183	85.5667	76.36	0.9999	26.534	0.993647	0.99132	0.981684	0.890081
Case-137	WGS paired	RNAseq	IV	Male	50	0.198333	0	0	3	cFL	C1	C3	C2	case-137T	691329284	40.1667	40.3617	90.1933	86.4133	80.1733	74.2783	0.9995	21.781	0.986281	0.983219	0.97252	0.833293
Case-157	WGS tumor-only	NA	IV	Male	25	4.36667	2	0	3	cFL	C1	C3	C2	case-157T	1137192550	41.88	41.9963	96.2275	94.8137	88.7138	85.605	0.9957	31.271	0.993638	0.989931	0.97515	0.896715
Case-159	WGS tumor-only	NA	II	Male	46	4.51667	8	3	2	dFL	C1	C3	C1	case-159T	1328508380	42.3038	42.4612	97.2975	95.7138	89.9463	86.67	0.9975	36.947	0.994054	0.991386	0.981388	0.929984
Case-161	WGS tumor-only	NA	IV	Male	69	5.69267	6	5	2	dFL	C3	C2	C2	case-161T	1321931384	42.2837	42.4562	98.41	96.8838	93.9112	89.8175	0.9978	37.041	0.993911	0.99132	0.984144	0.947591
Case-162	WGS tumor-only	NA	IV	Female	52	4.40467	3	2	2	cFL	C1	C1	C2	case-162T	1205750840	41.3413	41.4175	98.1887	96.7325	92.0675	88.2638	0.9982	35.14	0.987168	0.984296	0.979038	0.957341
Case-163	WGS tumor-only	NA	IV	Female	64	5.05733	11	8	2	dFL	C2	C4	C1	case-163T	1674740052	41.7638	41.8937	98.4562	96.6137	93.22	88.6975	0.9981	48.419	0.987301	0.984398	0.979038	0.962621
Case-63	WGS paired	RNAseq	IV	Male	63	3.91833	13	7	2	dFL	C1	C4	C1	case-63T	556341414	40.3375	40.5275	98.7925	96.1625	96.91	91.8713	0.9998	23.475	0.992555	0.988548	0.971908	0.743095
Case-164	WGS tumor-only	NA	II	Male	66	5.66733	5	2	1	dFL	C1	C5	C2	case-164T	1080823430	42.3963	42.57	97.5913	94.335	90.6787	83.2262	0.9955	30.221	0.993214	0.987732	0.96434	0.856729
Case-166	WGS tumor-only	NA	I	Female	51	2.60533	1	0	1	cFL	C1	C3	C2	case-166T	1557466798	42.1163	42.23	98.3975	97.6587	93.9788	91.54	0.9981	44.67	0.987318	0.985034	0.981101	0.96709
Case-167	WGS tumor-only	NA	II	Male	61	3.536	5	3	2	dFL	C1	C1	C2	case-167T	1015259604	42.17	42.3925	97.625	94.2375	90.7625	83.16	0.9969	28.404	0.99339	0.989069	0.968687	0.84944
Case-168	WGS tumor-only	NA	IV	Female	43	4.52267	5	5	2	dFL	C3	C2	C2	case-168T	1366361710	41.8375	41.9487	98.32	96.6488	93.285	88.9712	0.9982	38.71	0.987238	0.984576	0.979145	0.956471
Case-169	WGS tumor-only	NA	IV	Male	56	4.564	4	3	3	cFL	C1	C3	C4	case-169T	892947280	41.71	41.8525	98.1188	96.265	92.4537	88.0238	0.9969	25.383	0.992865	0.986614	0.951821	0.782692
Case-170	WGS tumor-only	NA	III	Male	50	8.07067	8	5	3	dFL	C1	C3	C4	case-170T	1553787892	41.9625	42.1313	98.1975	96.8175	93.3475	89.5062	0.9976	43.504	0.994084	0.991993	0.985626	0.95344
Case-173	WGS tumor-only	NA	IV	Female	41	6.19367	10	6	3	dFL	C1	C5	C3	case-173T	1215549556	42.1475	42.1812	98.8925	97.8575	94.6312	91.125	0.9982	35.704	0.986845	0.983219	0.972963	0.917666
Case-61	WGS paired	RNAseq	III	Male	45	4.75233	15	17	2	dFL	C3	C4	C1	case-61T	1261104262	40.0644	40.2281	98.8725	97.0275	97.1994	93.3563	0.9999	45.083	0.993612	0.991605	0.988147	0.971395
Case-64	WGS paired	RNAseq	IV	Male	58	3.525	7	7	2	cFL	C1	C4	C2	case-64T	1381684394	39.5688	39.7137	98.9562	97.0506	97.4244	93.4112	0.9999	49.152	0.993756	0.991985	0.98886	0.97251
Case-65	WGS paired	RNAseq	III	Male	46	3.62433	8	12	2	dFL	C3	C2	C1	case-65T	1419905692	39.9175	40.0944	98.9319	96.7506	97.3662	92.7081	0.9999	51.813	0.993684	0.991777	0.986502	0.974584
Case-68	WGS paired	RNAseq	III	Male	59	2.84633	4	3	3	cFL	C1	C3	C2	case-68T	1552185762	39.7225	39.9219	98.9319	96.5456	97.3719	92.3769	0.9999	54.96	0.993701	0.992046	0.989583	0.980641
Case-82	WGS paired	RNAseq	III	Female	50	0.839333	1	0	3	cFL	C1	C3	C2	case-82T	1484701490	39.9569	40.1031	98.9581	96.9231	97.4331	93.1038	0.9999	53.402	0.987001	0.984075	0.98108	0.975577
Case-71	WGS paired	RNAseq	III	Male	64	2.154	5	2	2	cFL	C3	C2	C2	case-71T	741583098	39.8287	39.91	98.9475	96.75	97.4475	92.595	0.9999	25.701	0.993133	0.989731	0.973913	0.813918
Case-70	WGS paired	RNAseq	IV	Male	59	2.68667	5	1	3	cFL	C1	C1	C1	case-70T	793528714	40.0737	40.1487	98.8438	97.0487	97.185	93.2662	0.9999	27.84	0.992595	0.989214	0.975455	0.850198
Case-530	WGS tumor-only	RNAseq	IIIA	Female	35	3.873	7	4	1	cFL	C1	C2	C2	case-530T	2403923036	41.1638	41.4631	97.3425	95.1925	90.9731	86.1925	0.9973	67.918	0.987833	0.985755	0.982744	0.976586
Case-79	WGS paired	RNAseq	I	Male	36	1.27	2	2	3	cFL	C1	C3	C4	case-79T	744287058	40.0525	40.125	98.9038	96.8563	97.3637	92.8925	0.9999	26.058	0.993217	0.990221	0.97925	0.841262
Case-78	WGS paired	RNAseq	II	Female	47	1.52167	3	6	2	cFL	C3	C2	C2	case-78T	722406758	40.0312	40.125	98.9075	96.68	97.365	92.4137	0.9999	25.887	0.986489	0.982892	0.976236	0.871384
Case-81	WGS paired	RNAseq	IV	Female	26	1.15367	5	1	3	cFL	C1	C1	C2	case-81T	831157748	40.0525	40.1487	98.9188	96.7525	97.3888	92.6162	0.9999	29.252	0.986556	0.98282	0.977064	0.918399
Case-77	WGS paired	RNAseq	IV	Female	44	2.28133	9	3	2	dFL	C3	C2	C1	case-77T	775453592	40.19	40.3467	98.5256	95.4833	96.4056	90.36	0.9998	25.518	0.986696	0.983069	0.976486	0.87022
Case-214	WGS tumor-only	RNAseq	IIIBE	Female	71	5.92967	7	2	3	dFL	C1	C3	C4	case-214T	925586908	40.9575	41.0375	95.4675	90.5962	86.645	78.2662	0.9936	22.33	0.985749	0.977299	0.944431	0.78762
Case-531	WGS tumor-only	RNAseq	NA	Female	57	12.7437	15	13	1	dFL	C2	C5	C3	case-531T	3562385958	40.2525	40.2912	97.225	97.29	89.2113	88.9675	0.9997	75.472	0.987853	0.985993	0.983237	0.977798
Case-216	WGS tumor-only	RNAseq	IIIA	Male	40	5.852	8	5	2	cFL	C1	C2	C1	case-216T	3658427926	40.615	40.7429	97.8229	96.5683	91.8167	88.6225	0.9988	105.25	0.994345	0.993141	0.991134	0.986845
Case-217	WGS tumor-only	NA	IVA	Female	37	2.988	2	2	3	cFL	C1	C3	C2	case-217T	1293166516	40.3362	40.35	97.2087	94.3312	89.6513	82.2475	0.9964	29.135	0.987283	0.983777	0.972155	0.883702
Case-218	WGS tumor-only	RNAseq	IVA	Female	49	4.30167	3	9	2	cFL	C1	C3	C2	case-218T	1283157634	40.0725	40.1088	97.1575	96.0113	88.4712	84.5113	0.9991	28.532	0.986343	0.981556	0.969554	0.902548
Case-220	WGS tumor-only	RNAseq	IA	Male	58	7.70933	17	10	2	dFL	C2	C4	C1	case-220T	4241206962	41.1175	41.3042	97.6321	95.7075	91.3629	86.6271	0.9988	120.46	0.994359	0.993233	0.991321	0.987142
Case-221	WGS tumor-only	RNAseq	IIIB	Male	33	6.40467	9	6	3	dFL	C1	C5	C2	case-221T	1166003840	40.7212	41.33	97.805	88.8838	91.625	74.7125	0.9875	23.633	0.993581	0.988767	0.965802	0.828246
Case-222	WGS tumor-only	RNAseq	IIA	Female	36	6.2	3	3	2	cFL	C1	C1	C2	case-222T	4826007608	40.5833	40.7383	97.5167	96.1038	91.1354	87.4775	0.9986	135.24	0.988199	0.986743	0.985298	0.983211
Case-223	WGS tumor-only	RNAseq	IIIA	Male	63	9.32267	4	3	3	dFL	C1	C3	C2	case-223T	1013095596	39.7675	39.7375	97.0012	95.2625	89.0025	83.4163	0.9996	21.985	0.992416	0.985996	0.955971	0.759355
Case-224	WGS tumor-only	RNAseq	IIIA	Male	36	9.435	12	9	3	dFL	C2	C5	C4	case-224T	3625099024	41.1004	41.2633	97.0421	94.4696	89.8088	84.1887	0.9977	100.87	0.994274	0.992754	0.989699	0.982296
Case-226	WGS tumor-only	RNAseq	IA	Male	59	4.753	4	5	3	cFL	C1	C3	C2	case-226T	1121276200	40.78	40.8225	98.6825	97.51	93.8363	90.1937	0.9987	33.285	0.99304	0.988921	0.973909	0.894049
Case-227	WGS tumor-only	RNAseq	IIB	Male	61	5.098	2	2	3	dFL	C1	C3	C4	case-227T	3905787318	40.7267	40.8725	97.1333	94.9225	90.0125	85.1308	0.9978	109.27	0.994362	0.993156	0.991009	0.986672
Case-532	WGS tumor-only	RNAseq	IIIA	Female	30	2.75233	2	1	3	cFL	C1	C3	C2	case-532T	1032604850	41.1313	41.465	96.6312	93.7738	88.9137	83.2275	0.9971	29.071	0.986739	0.982624	0.971624	0.916076
Case-174	WGS tumor-only	RNAseq	IIIA	Male	39	7.26633	15	6	1	dFL	C1	C5	C3	case-174T	1432859556	41.1138	41.235	98.6713	94.74	94.04	86.6	0.998	41.619	0.993677	0.991319	0.986135	0.96223
Case-175	WGS paired	NA	IVA	Female	39	2.22267	7	5	2	cFL	C1	C1	C2	case-175T	1030799770	40.9637	41.0525	98.3088	96.9562	92.5113	89.13	0.9984	30.657	0.986294	0.982095	0.968787	0.882231
Case-176	WGS paired	RNAseq	IIIA	Male	41	7.41433	21	23	1	dFL	C2	C5	C4	case-176T	1084433534	41.5237	41.6262	98.1787	96.4825	92.075	87.9387	0.9982	32.052	0.99275	0.986831	0.9635	0.862509
Case-177	WGS paired	RNAseq	IIA	Male	60	5.87067	6	3	3	dFL	C1	C3	C4	case-177T	999563766	41.3387	41.4038	98.8238	97.5337	93.745	89.8538	0.9989	29.965	0.992421	0.985161	0.951591	0.804823
Case-178	WGS paired	RNAseq	IA	Female	72	14.191	12	19	1	dFL	C1	C5	C3	case-178T	1239823312	41.1662	41.2788	98.3375	96.26	92.86	88.0913	0.9981	36.49	0.986502	0.98254	0.973492	0.93931
Case-179	WGS paired	RNAseq	IVAX	Male	52	0.404333	0	0	2	cFL	C1	C3	C2	case-179T	1434381982	41.7037	41.775	97.1775	95.3162	89.7375	85.7738	0.997	39.487	0.993967	0.99182	0.985778	0.956259
Case-180	WGS paired	RNAseq	IVA	Female	34	0.260333	2	0	3	cFL	C1	C3	C2	case-180T	1059222734	41.1938	41.43	97.1887	94.8925	89.545	84.7425	0.9974	30.749	0.985986	0.980843	0.964479	0.879035
Case-533	WGS paired	RNAseq	IIIA	Male	73	4.03467	22	11	1	dFL	C2	C5	C3	case-533T	1135031192	41.41	41.485	97.1562	95.7362	89.8413	86.6675	0.998	32.728	0.993712	0.990841	0.981486	0.922506
Case-181	WGS paired	RNAseq	IIIA	Female	41	3.61233	13	10	2	dFL	C2	C4	C1	case-181T	1394957514	40.9725	41.0388	98.3538	97.28	93.2087	90.2237	0.9984	41.317	0.987131	0.984643	0.98064	0.970038
Case-182	WGS paired	RNAseq	IVB	Female	40	0.905333	2	4	2	dFL	C1	C3	C2	case-182T	1486551748	41.0562	41.155	98.4087	96.6713	93.5075	89.0312	0.9989	43.863	0.987082	0.984611	0.980649	0.970428
Case-183	WGS paired	RNAseq	IIIEB	Female	41	3.671	11	5	2	dFL	C1	C4	C1	case-183T	1088672998	41.3362	41.44	96.0738	94.85	88.225	85.4875	0.996	30.959	0.986836	0.982912	0.973742	0.926747
Case-184	WGS paired	NA	IIIA	Male	51	1.73567	7	2	2	dFL	C1	C2	C2	case-184T	1713213854	41.125	41.2537	98.4513	96.5837	93.1375	88.4938	0.9982	50.7	0.993979	0.992096	0.987892	0.972836
Case-185	WGS paired	RNAseq	IVB	Female	48	0.666	3	0	2	dFL	C1	C1	C1	case-185T	1369667276	41.2375	41.3075	98.6737	95.0162	94.1587	87.495	0.9978	39.479	0.987247	0.984428	0.979475	0.965131
Case-186	WGS paired	RNAseq	IVA	Female	52	0.350667	0	0	2	cFL	C1	C3	C2	case-186T	1060896672	41.7525	41.8013	97.535	95.0475	90.6775	85.0337	0.9961	30.636	0.986175	0.980137	0.960898	0.870502
Case-187	WGS paired	RNAseq	IIIA	Female	61	0.251	1	0	3	cFL	C1	C3	C2	case-187T	937108402	41.6775	41.7287	97.6125	95.1725	90.8063	85.0475	0.9967	27.561	0.986151	0.98041	0.958764	0.835111
Case-190	WGS paired	RNAseq	IVA	Male	50	2.731	12	7	2	dFL	C3	C4	C1	case-190T	1019613160	41.25	41.2737	97.5875	94.9475	90.7262	84.6088	0.9963	29.632	0.992763	0.986749	0.960429	0.837337
Case-191	WGS paired	RNAseq	IIIA	Male	37	2.122	4	3	3	dFL	C1	C3	C4	case-191T	1041746430	41.6175	41.7062	98.5725	97.2113	93.3838	89.3625	0.9986	31.301	0.993011	0.988204	0.967217	0.855024
