# Supplementary material for: Whole-genome sequencing reveals three follicular lymphoma subtypes with distinct cell of origin and patient outcomes
Source: Cell Rep Med. 2025 Aug 7;6(8):102278. doi: 10.1016/j.xcrm.2025.102278 (PMC12432372; doi:10.1016/j.xcrm.2025.102278)
Supplement: Table S2. Comparison of gene mutation frequency among various cohorts [file mmc3.xlsx]

## Sheet: Sheet1
Table S2. Comparison of gene mutation frequency among various cohorts, related to Figure 3.
Study	This study (n=131)	Crouch et al., 2022 (n=548)	Dreval et al., 2023 (n=227)	Krull et al., 2024 (n=123)	Wang et al., 2020 (n=100)	Los-de Vries et al., 2022 (n=220)	Shelton et al., 2024 (n=713)	p values*
Tumor tissue type	Frozen	FFPE	Frozen	Frozen	Frozen or FFPE	FFPE	FFPE
With matched control or not	47% have matched controls	No	Yes	Yes	41% have matched controls	No	No
Pipelines for SNV calling	MuSE, Strelka2, MuTect2, SomaticSniper, Lancet	CaVEMan	Strelka2, SAGE, LoFreq, MuTect2	SomaticSniper, JointSNVMix, MuTect	Mutect2, VarDict, MuTect	LoFreq, MuTect2	Mutect2
Platform	WGS	Targeted sequencing	WGS	WES	WES/WGS	Targeted sequencing	Targeted sequencing	This stusy vs. all five western cohorts
CREBBP	0.274809	0.580292	0.604348	0.26	0.57	0.622727	0.575035	0.000177354
IGLL5	0.351145	NA	0.278261	0.05	NA	NA	NA	2.48901e-08
BCL2	0.244275	0.53	0.378261	0.33	0.42	0.472727	0.328191	0.0878904
TNFRSF14	0.175573	0.403285	0.365217	0.31	0.35	0.327273	0.345021	0.00661097
KMT2D	0.419847	0.633212	0.63913	0.46	0.63	0.677273	0.632539	0.0608641
BCR	0.0839695	0.0328467	0.0304348	0.04	NA	0.0318182	NA	0.000163084
POU2F2	0.0992366	0.04	0.0304348	0.07	NA	0.05	NA	0.000519229
TBL1XR1	0.0687023	0.0218978	0.0391304	0.03	0.04	0.0318182	NA	0.00112596
SYK	0.0381679	0.00547445	0.00434783	0.03	NA	0.0181818	NA	0.01212
FAS	0.114504	0.0310219	0.0304348	NA	0.05	0.0136364	0.0238429	2.11954e-07
EZH2	0.114504	0.23	0.26087	0.18	NA	0.259091	0.206171	0.0597952
BCL7A	0.0534351	0.178832	0.0695652	0.15	0.09	0.0909091	0.0981767	0.118229
KLF2	0.0992366	0.0109489	0.0173913	NA	0.05	0.00909091	NA	2.62496e-14
ARID1B	0.0763359	0.040146	0.0173913	0.03	0.05	0.0863636	NA	0.0134788
BCL6	0.0687023	0.040146	0.0608696	0.03	NA	0.0409091	0.0168303	0.00243805
SMARCA4	0.0458015	0.0145985	0.0304348	0.03	0.04	0.0590909	0.0322581	0.212754
ARID1A	0.0839695	0.111314	0.126087	NA	0.12	0.122727	0.12763	0.0945714
GNA13	0.0992366	0.0711679	0.0652174	0.08	0.03	0.0863636	0.0827489	0.136661
CXCR4	0.0839695	0.0127737	0.0217391	NA	0.07	0.0363636	NA	2.18679e-07
CCND3	0.0610687	0.0529197	0.0304348	0.04	0.05	0.0454545	0.0392707	0.110636
BTG2	0.0763359	0.05	0.0304348	NA	0.05	0.0454545	0.0224404	0.0217231
CD70	0.0763359	0.00547445	0.0130435	NA	0.06	0.00909091	NA	1.51143e-11
STAT6	0.0763359	0.182482	0.147826	NA	0.18	0.168182	0.131837	0.00905586
TMSB4X	0.0763359	NA	0.0217391	0.05	NA	NA	NA	0.0883875
KLHL6	0.0458015	0.0237226	0.0565217	0.05	0.08	0.0454545	0.0378682	0.431204
IRF8	0.129771	0.135036	0.0913043	0.1	0.07	0.122727	0.120617	0.220095
EP300	0.0687023	0.0857664	0.0869565	0.07	0.1	0.122727	0.11641	0.516587
EEF1A1	0.0687023	NA	0.0826087	NA	NA	NA	0.0911641	0.660624
EBF1	0.0916031	0.0821168	0.0565217	0.09	NA	0.104545	0.0701262	0.232244
ETS1	0.0687023	NA	0.0347826	NA	0.07	0.0272727	NA	0.00990283
RRAGC	0.0687023	NA	0.108696	0.04	0.08	0.1	0.0673212	0.899941
HIST1H1E	0.129771	0.13	0.0913043	0.13	0.09	0.131818	0.0911641	0.12127
TNFAIP3	0.0687023	0.0346715	0.0347826	NA	0.07	0.0409091	0.0448808	0.237388
ZNF608	0.0687023	NA	0.0434783	NA	0.06	0.0454545	NA	0.0820106
BCL10	0.0610687	0.0109489	0.0217391	NA	NA	0.0136364	NA	1.7163e-06
SGK1	0.0458015	0.07	0.0521739	0.07	0.07	0.0454545	0.0280505	0.610319
DTX1	0.0610687	0.05	0.0304348	NA	0.06	0.0590909	0.0532959	0.833214
CARD11	0.0687023	0.100365	0.108696	0.06	0.13	0.0681818	0.110799	0.690906
TCL1A	0.0610687	NA	0.0173913	NA	NA	NA	NA	0.00420293
ARID5B	0.0534351	NA	0.00434783	NA	NA	NA	NA	0.0010898
SOCS1	0.0992366	0.11	0.0913043	0.06	NA	0.0818182	0.0841515	0.204469
FOXO1	0.10687	0.116788	0.0565217	0.09	0.09	0.122727	0.148668	0.851727
CD79B	0.0534351	0.0255474	0.0173913	NA	0.03	0.0227273	0.0224404	0.0578692
NOTCH2	0.0534351	0.00729927	0.0130435	NA	NA	0.0227273	0.0350631	0.116895
SETD1B	0.0534351	NA	0.0304348	NA	0.03	0.0454545	NA	0.213923
SRSF2	0.0534351	0.00912409	0.0130435	NA	NA	NA	NA	1.76929e-06
CD79A	0.0458015	0.0346715	0.0130435	NA	0.06	0.05	NA	0.0738954
HNRNPU	0.0458015	NA	0.0347826	NA	NA	NA	NA	0.135143
HVCN1	0.0458015	NA	0.0347826	NA	NA	NA	0.0981767	0.178812
BTG1	0.0687023	0.08	0.0478261	0.04	0.05	0.0681818	0.0392707	0.139221
KMT2C	0.0458015	0.0164234	0.0130435	NA	0.03	0.104545	NA	0.276875
MEF2C	0.0458015	NA	0.0695652	0.03	NA	NA	0.029453	0.486222
MPDZ	0.0458015	NA	0.026087	NA	NA	0.0681818	NA	0.78788
PRKCB	0.0458015	0.00729927	0.00869565	NA	NA	0.00909091	NA	5.40736e-06
B2M	0.0534351	0.0729927	0.0826087	0.05	0.06	0.0409091	0.0462833	0.59666
HIST1H1C	0.0610687	0.08	0.0434783	0.04	NA	0.0863636	0.0322581	0.26034
SPEN	0.0458015	0.00729927	0.0347826	NA	NA	0.0454545	NA	0.0201715
TP53	0.0458015	0.0620438	0.0608696	NA	0.07	0.0636364	0.0645161	0.298447
UBE2A	0.0458015	NA	0.0217391	NA	NA	0.0454545	NA	0.313801
BRCA2	0.0458015	NA	0	NA	NA	0.0227273	NA	0.0103495
ANKRD11	0.0381679	NA	0.026087	NA	NA	NA	NA	0.137768
ATM	0.0381679	0.0145985	0.0173913	NA	NA	0.0318182	NA	0.0254657
BTK	0.0381679	0.0437956	0.0521739	0.06	0.06	NA	NA	0.756978
DLC1	0.0381679	NA	0.00869565	NA	NA	NA	NA	0.0172357
MYC	0.0381679	0.01	0.0130435	NA	NA	0.0136364	0.00841515	0.0113951
NOTCH1	0.0381679	NA	0.00869565	NA	NA	0.0181818	0.0238429	0.145649
POU2AF1	0.0381679	0.0583942	0.0565217	0.07	0.05	NA	0.0434783	0.858824
RFTN1	0.0381679	NA	0.00869565	NA	NA	NA	NA	0.0172357
SEMA5A	0.0381679	NA	0.0173913	NA	NA	NA	NA	0.058201
SETD2	0.0381679	NA	0.0173913	NA	NA	0.0363636	NA	0.322809
STAT3	0.0381679	0.00364964	0.0347826	NA	NA	0.0272727	0.0196353	0.227361
MEF2B	0.122137	0.118613	0.1	0.24	0.06	0.118182	0.100982	0.508535
VMA21	0.0381679	NA	0.0434783	NA	0.06	NA	NA	0.414105
IDH2	0.0381679	NA	0	NA	NA	NA	NA	0.00284871
SULT1A1	0.0381679	NA	NA	NA	NA	NA	NA	NA
*P values were calculated using the χ2 test.
